# Supplementary material for: A Cohort Study of the Influence of the 12-Component Modified Japanese Diet Index on Oral and Gut Microbiota in the Japanese General Population
Source: Nutrients. 2024 Feb 13;16(4):524. doi: 10.3390/nu16040524 (PMC10893011; doi:10.3390/nu16040524)
Supplement: Supplementary file 1 [file nutrients-16-00524-s001.zip]

Archive with 1 entries (1 files):
- nutrients-2845474-supplementary.pdf
